# Supplementary material for: Comparison of dynamic compression system versus multiple cancellous screws in the treatment of femoral neck fractures in young adults
Source: J Orthop Surg Res. 2024 Jul 22;19:422. doi: 10.1186/s13018-024-04913-7 (PMC11265074; doi:10.1186/s13018-024-04913-7)
Supplement: Supplementary file 1 — Supplementary Material 1 [file 13018_2024_4913_MOESM1_ESM.xlsx]

## Sheet: Date 
Cases	group (1) DCS (2) MCCS	age	gander (1) Male (2) Female	Pauwels classification	Garden classification	follow-up (month)	Operation time	Complication (1) AVN (2) Malunion (3) implant failure (4) neck shortage	Side (1) Right (2) Left	Posterior fragmantation (1) Yes (2) No	Harris Hip Score	Hospital stay (day)	Normal CCD angle (un-injured side)	Post-operative CCD angle	After union CCD angle	Chnge in CCD angle	Reduction quality (1) excellent (2) good (3) fair (4) bad	Vertical shortening (mm)	Horizontal shortening (mm)	Z-axis (mm)
case 1	1	41	2	2	3	25	60	0	2	2	91	4	130.77	134.65	132.54	2.11	1	6	0	3.35
case 2	1	35	1	3	4	24	55	0	2	1	89	2	129.48	135.61	138.43	-2.82	2	0.46	0.46	0.54
case 3	1	34	2	3	4	43	70	1	2	1	44	3	122.5	132.88	133.48	-0.6	3	3.59	6.34	3.83
case 4	1	27	1	3	4	48	50	1	2	2	49	4	136.34	129.65	138.34	-8.69	2	2.42	3.62	3.87
case 5	1	42	1	3	3	26	55	0	1	2	93	3	129.23	131.56	131.02	0.54	1	5.29	7.5	0.27
case 6	1	47	2	2	2	40	60	0	2	2	95	2	129.69	133.74	134.45	-0.71	1	5.78	0.44	3.09
case 7	1	41	2	2	3	27	60	0	2	2	82	5	128.63	131.76	132.89	-1.13	1	3.09	6.62	6.39
case 8	1	30	2	2	3	49	45	1	1	2	31	2	130.9	132.05	132.1	-0.05	1	1.92	5	5.23
case 9	1	46	2	2	3	28	75	0	2	2	93	4	136.23	130.21	126.89	3.32	2	2.14	9.11	5.09
case 10	1	22	1	2	4	30	75	0	1	2	96	3	140.54	129.56	126.12	3.44	3	3.25	0.72	2.08
case 11	1	43	2	2	4	48	55	0	2	2	94	3	136.37	141.62	140.14	1.48	1	2.95	0.49	2.62
case 12	1	41	1	2	4	29	55	1	2	1	42	7	136.89	125.73	126.51	-0.78	3	0.53	4.74	3.53
case 13	1	42	1	3	4	26	70	0	1	1	85	1	132.13	125.84	127.67	-1.83	2	2.82	1.76	1.82
case 14	1	42	1	2	3	50	50	0	1	2	93	2	136.54	140.57	133.65	6.92	1	0.46	0.46	0.4
case 15	1	47	2	3	3	31	60	0	2	2	92	1	134.43	122.93	125.45	-2.52	3	0.38	0.38	0.29
case 16	1	42	1	2	1	30	75	0	1	2	89	3	132.36	133.37	131.57	1.8	1	0.85	0.43	0.08
case 17	1	41	2	2	1	35	90	0	2	2	91	1	130.03	132.32	132.43	-0.11	1	0.57	0.57	0.77
case 18	1	48	1	2	3	25	55	0	2	2	88	3	134.65	128.47	128.34	0.13	2	0.55	0.27	0
case 19	1	46	1	2	2	24	65	0	1	2	87	1	138.7	132.52	132.32	0.2	2	0.17	0.4	0.44
case 20	1	25	1	2	4	62	60	0	2	2	94	4	137.63	130.62	127.61	3.01	2	0.31	0.42	0.14
case 21	1	41	1	3	4	25	55	0	2	2	91	2	139.86	133.36	132.95	0.41	2	0.5	0.99	0.95
case 22	2	45	2	2	2	28	60	0	1	2	93	5	132.45	133.56	134.34	-0.78	1	2.34	0	1.59
case 23	2	30	1	3	4	26	70	0	1	2	92	3	133.23	139.12	140.23	-1.11	2	0.21	0.43	0.02
case 24	2	46	2	3	4	28	55	1	2	1	33	3	139.75	128.35	128.52	-0.17	3	8.42	0.53	1.87
case 25	2	44	1	3	3	45	60	1	1	1	75	2	128.02	138.01	140.12	-2.11	2	0.57	0.34	0.43
case 26	2	24	1	3	4	54	65	1	1	2	34	2	132.85	133.34	132.14	1.2	1	6.67	0.56	1.82
case 27	2	47	2	2	1	30	80	0	2	2	94	2	129.48	132.39	131.24	1.15	1	4.53	14.15	7.82
case 28	2	45	2	2	4	51	55	1	2	1	31	3	131.56	133.45	133.76	-0.31	1	4.35	10.08	1.81
case 29	2	41	2	2	3	54	60	0	2	2	95	3	131.6	131.48	132.7	-1.22	1	5.66	0.57	4.28
case 30	2	41	2	2	3	27	70	3	2	2	85	2	121.57	127.39	125.03	2.36	2	10.99	21.3	10.65
case 31	2	44	1	2	3	26	75	0	2	2	93	2	139.93	128.89	127.04	1.85	3	1.7	9.06	3.42
case 32	2	47	2	2	4	51	65	0	2	2	91	1	133.58	136.85	138.87	-2.02	1	11.09	3.91	9.76
case 33	2	47	1	2	4	29	55	4	1	2	59	2	131.45	120.3	120.48	-0.18	3	15.58	1.15	14.4
case 34	2	46	1	3	4	33	50	0	1	2	93	3	124.73	130.05	127.38	2.67	2	0.57	0.57	0.48
case 35	2	41	1	2	3	24	60	0	1	2	92	3	135.65	136.48	139.06	-2.58	1	3.28	0.47	2.74
case 36	2	48	2	3	3	19	65	1	2	1	32	4	136.94	125.75	121.49	4.26	3	8.49	1.13	6.71
case 37	2	39	1	2	1	50	70	0	2	2	92	1	136.83	134.45	133.48	0.97	1	0.57	0.57	0.59
case 38	2	43	2	2	2	40	60	0	2	2	91	4	134.05	134.4	137.69	-3.29	1	5.09	6.23	2.72
case 39	2	38	1	2	3	24	55	0	1	2	92	1	131.02	125.86	121.58	4.28	2	8.85	2.95	5.42
case 40	2	43	1	2	3	58	50	0	2	2	95	1	125.03	131.49	132.08	-0.59	2	0.65	0.65	0.73
case 41	2	43	2	2	4	60	45	0	1	2	88	1	132.57	125.43	126.31	-0.88	2	4	1	3.21
case 42	2	36	1	3	4	70	90	0	2	2	90	4	138.48	131.46	127.09	4.37	2	11.91	11.7	13.47
